# Supplementary material for: Tetraploidy causes chromosomal instability in acentriolar mouse embryos
Source: Nat Commun. 2019 Oct 23;10:4834. doi: 10.1038/s41467-019-12772-8 (PMC6811537; doi:10.1038/s41467-019-12772-8)
Supplement: Supplementary file 8 — Source Data [file 41467_2019_12772_MOESM8_ESM.xlsx]

## Sheet: Figure 1c
8-CELL CONTROL EMBRYOS						4-CELL BINUCLEATED EMBRYOS
Embryo #	Mitosis #	Lagging chromosomes	Chromosome bridges	Micronucleus formation		Embryo #	Mitosis #	Lagging chromosomes	Chromosome bridges	Micronucleus formation
1	1	no	no	no		1	1	no	no	no
1	2	no	no	no		1	2	yes	yes	yes
1	3	no	no	no		1	3	yes	yes	no
1	4	no	no	no		1	4	yes	no	yes
1	5	no	no	no		2	5	yes	no	yes
1	6	no	no	no		2	6	yes	no	yes
1	7	no	no	no		2	7	no	no	no
2	8	no	no	no		2	8	yes	no	no
2	9	no	no	no		3	9	no	no	no
2	10	no	no	no		3	10	yes	no	yes
2	11	no	no	no		3	11	no	no	no
2	12	no	no	no		3	12	no	no	no
2	13	no	no	no		4	13	no	no	no
2	14	no	no	no		4	14	yes	no	yes
2	15	no	no	no		4	15	yes	no	yes
3	16	no	no	no		4	16	no	no	no
3	17	no	no	no		5	17	yes	yes	yes
3	18	yes	no	no		5	18	no	no	no
3	19	no	no	no		5	19	no	no	no
3	20	yes	no	no		5	20	no	no	no
3	21	yes	no	no		6	21	yes	no	no
3	22	no	no	no		6	22	yes	no	no
3	23	no	no	no		6	23	yes	no	no
4	24	no	no	no		6	24	yes	no	yes
4	25	no	no	no		7	25	yes	yes	yes
4	26	no	no	no		7	26	yes	no	no
4	27	no	no	no		7	27	yes	no	yes
4	28	no	no	no		7	28	yes	no	yes
4	29	no	no	no		8	29	yes	no	yes
4	30	yes	no	no		8	30	yes	no	yes
4	31	no	no	no
5	32	yes	no	no
5	33	no	no	no
5	34	no	no	no
5	35	yes	no	no
6	36	yes	no	no
6	37	no	no	no
6	38	no	no	no
6	39	no	no	no
6	40	no	no	no
6	41	no	no	no
6	42	no	no	no
7	43	no	no	no
7	44	no	no	no
7	45	yes	no	yes
7	46	no	no	no
7	47	no	no	no

## Sheet: Figure 1e
16-CELL CONTROL EMBRYOS						8-CELL TETRAPLOID EMBRYOS
Embryo #	Mitosis #	Lagging chromosomes	Chromosome bridges	Micronucleus formation		Embryo #	Mitosis #	Lagging chromosomes	Chromosome bridges	Micronucleus formation
1	1	no	no	no		1	1	yes	no	no
1	2	no	no	no		1	2	yes	no	yes
1	3	no	no	no		1	3	no	no	no
1	4	no	no	no		1	4	yes	no	yes
1	5	no	no	no		1	5	yes	no	no
1	6	no	no	no		2	6	yes	no	no
1	7	no	no	no		2	7	no	no	no
1	8	no	no	no		2	8	yes	no	no
1	9	no	no	no		2	9	no	no	no
1	10	yes	no	yes		2	10	yes	no	no
2	11	no	no	no		2	11	yes	no	no
2	12	yes	no	no		3	12	yes	no	no
2	13	no	no	no		3	13	yes	no	yes
2	14	no	no	no		3	14	no	no	no
2	15	no	no	no		3	15	no	no	no
2	16	no	no	no		3	16	no	no	no
2	17	no	no	no		3	17	yes	yes	yes
2	18	yes	no	no		3	18	yes	no	no
2	19	no	no	no		3	19	yes	no	yes
2	20	no	no	no		4	20	yes	no	yes
2	21	no	no	no		4	21	no	no	no
2	22	yes	no	no		4	22	yes	no	no
2	23	yes	no	yes		4	23	yes	no	yes
3	24	no	no	no		4	24	no	no	no
3	25	no	no	no		5	25	yes	no	no
3	26	yes	no	no		5	26	yes	no	no
4	27	no	no	no		5	27	no	no	no
4	28	no	no	no		5	28	no	no	no
4	29	no	no	no		5	29	no	no	no
4	30	no	no	no		5	30	no	no	yes
5	31	no	no	no		5	31	no	no	no
5	32	no	no	no		6	32	no	no	no
5	33	no	no	no		6	33	yes	no	yes
5	34	yes	no	no		6	34	yes	no	no
5	35	no	no	no		6	35	yes	no	no
5	36	no	no	no		6	36	no	no	no
5	37	no	no	no		6	37	no	no	no
5	38	no	no	no		7	38	yes	no	yes
5	39	no	no	no		7	39	yes 2	no	no
5	40	no	no	no		8	40	yes	no	yes
5	41	no	no	no		8	41	yes	no	yes
5	42	no	no	no		8	42	no	no	no
6	43	no	no	no		9	43	yes	no	no
6	44	yes	no	no		9	44	yes	no	yes
6	45	no	no	no		9	45	no	no	no
6	46	no	no	no		9	46	no	no	no
6	47	no	no	no		9	47	yes	no	no
6	48	no	no	no		9	48	yes	no	no
6	49	no	no	no		9	49	no	no	no
6	50	no	no	no		9	50	no	no	no
6	51	no	no	no
6	52	no	no	no
6	53	yes	no	no
7	54	no	no	no
7	55	no	no	no
7	56	no	no	no
7	57	no	no	no
7	58	no	no	no
7	59	no	no	no
7	60	no	no	no
7	61	yes	no	no
7	62	no	no	no
7	63	yes	no	yes
7	64	no	no	no
7	65	no	no	no
7	66	no	no	no

## Sheet: Figure 1g, S4a and S4b
32-CELL CONTROL EMBRYOS			16-CELL TETRAPLOID EMBRYOS
Spread #	Number of chromosomes		Spread #	Number of chromosomes
1	40		1	81
2	40		2	78
3	38		3	82
4	39		4	77
5	40		5	83
6	39		6	79
7	40		7	78
8	40		8	80
9	40		9	78
10	40		10	81
11	40		11	80
12	38		12	80
13	41		13	81
14	40		14	79
15	42		15	81
16	40		16	81
17	40		17	80
18	40		18	79
19	41		19	80
20	40		20	79
21	40		21	79
22	40		22	80
			23	79
			24	81
			25	79

## Sheet: Figure 2c
Embryo #	Mitosis #	Time from first contact (min)	Angle between spindles	Chromosome segregation status
1	1	0	108.11	Normal division
		3	81.605
		6	38.86
		9	34.013
		12	26.466
		15	22.463
		18	7.046
		21	0
2	2	0	73.89	Lagging without micronucleus
		3	27.471
		6	12.272
		9	0
3	3	0	24.944	Lagging with micronucleus
		3	17.447
		6	12.685
		9	7.842
		12	2.665
		15	0
3	4	0	91.259	Lagging without micronucleus
		3	56.66
		6	32.884
		9	0
3	5	0	112.709	Lagging with micronucleus
		3	103.985
		6	84.741
		9	73.926
		12	55.989
		15	18.479
		18	6.546
		21	0
4	6	0	40.192	Lagging without micronucleus
		3	26.406
		6	19.151
		9	15.219
		12	0
4	7	0	85.062	Chromosome bridge
		3	45
		6	26.279
		9	0
4	8	0	44.281	Lagging with micronucleus
		3	30.403
		6	17.992
		9	15.518
		12	8.613
		15	4.326
		21	0
5	9	0	54.362	Lagging without micronucleus
		3	16.991
		6	6.371
		9	0
6	10	0	24.059	Normal division
		3	6.47
		6	0
6	11	0	126.619	Lagging without micronucleus
		3	118.204
		6	106.607
		9	103.055
		12	27.512
		21	0
6	12	0	20.769	Lagging without micronucleus
		3	11.041
		6	1.352
		9	0
7	13	0	23.09	Chromosome bridge
		3	17.678
		6	0
7	14	0	11.41	Normal division
		3	0
7	15	0	28.694	Lagging withtou micronucleus
		3	14.813
		6	0
8	16	0	0	Normal division
9	17	0	0	Lagging with micronucleus
9	18	0	58.63	Chromosome bridge
		3	48.55
		6	29.1
		9	0
10	19	0	0	Lagging with micronucleus
10	20	0	0	Lagging with micronucleus
11	21	0	55.079	Lagging with micronucleus
		3	44.638
		6	30.806
		9	24.19
		12	14.126
		18	0
11	22	0	82.684	Normal division
		3	56.211
		6	47.268
		9	42.162
		12	38.937
		15	0
12	23	0	0	Lagging without micronucleus

## Sheet: Figure 3a
8-CELL CONTROL EMBRYOS WITHOUT AZ 3146						8-CELL CONTROL EMBRYOS WITH AZ 3146						4-CELL BINUCLEATED WITHOUT AZ 3146						4-CELL BINUCLEATED WITH AZ 3146
Embryo #	Mitosis #	Frame of NEBD	Frame of anaphase	Mitosis duration (min)		Embryo #	Mitosis #	Frame of NEBD	Frame of anaphase	Mitosis duration (min)		Embryo #	Mitosis #	Frame of NEBD	Frame of anaphase	Mitosis duration (min)		Embryo #	Mitosis #	Frame of NEBD	Frame of anaphase	Mitosis duration (min)
1	1	73	82	45		1	1	60	69	45		1	1	21	30	45		1	1	149	159	50
1	2	83	90	35		1	2	67	74	35		1	2	59	74	75		1	2	152	162	50
1	3	96	103	35		1	3	90	98	40		1	3	78	93	75		1	3	161	170	45
1	4	101	107	30		1	4	83	90	35		1	4	102	113	55		2	4	48	56	40
1	5	116	122	30		1	5	86	94	40		2	5	116	127	55		2	5	116	124	40
1	6	146	154	40		1	6	91	99	40		2	6	123	135	60		2	6	128	135	35
1	7	91	99	40		1	7	109	116	35		2	7	136	146	50		2	7	158	167	45
2	8	84	92	40		1	8	111	118	35		2	8	158	168	50		3	8	80	88	40
2	9	89	98	45		2	9	32	41	45		3	9	47	57	50		3	9	89	95	30
2	10	89	97	40		2	10	59	67	40		3	10	64	73	45		3	10	91	98	35
2	11	99	107	40		2	11	63	70	35		3	11	75	86	55		3	11	91	98	35
2	12	99	107	40		2	12	83	90	35		3	12	182	192	50		4	12	131	140	45
2	13	102	111	45		2	13	84	94	50		4	13	66	74	40		4	13	135	143	40
2	14	106	114	40		2	14	90	99	45		4	14	77	87	50		4	14	150	158	40
2	15	107	115	40		2	15	91	99	40		4	15	160	173	65		4	15	151	160	45
3	16	88	99	55		2	16	100	106	30		4	16	200	211	55		5	16	99	105	30
3	17	107	116	45		3	17	59	67	40		5	17	55	63	40		5	17	104	111	35
3	18	140	154	70		3	18	61	68	35		5	18	98	107	45		6	18	85	91	30
3	19	145	154	45		3	19	67	74	35		5	19	115	126	55		6	19	101	110	45
3	20	154	163	45		3	20	73	82	45		5	20	132	142	50		6	20	107	116	45
3	21	157	171	70		3	21	73	80	35		6	21	70	78	40		6	21	108	115	35
3	22	181	189	40		3	22	71	79	40		6	22	111	121	50		7	22	54	62	40
3	23	191	200	45		3	23	90	97	35		6	23	132	142	50		7	23	64	72	40
4	24	76	85	45		3	24	129	137	40		6	24	133	140	35		7	24	99	107	40
4	25	124	133	45		4	25	2	10	40		7	25	83	95	60		7	25	101	111	50
4	26	140	148	40		4	26	8	15	35		7	26	94	105	55		8	26	69	76	35
4	27	147	157	50		4	27	10	19	45		7	27	113	123	50		8	27	97	104	35
4	28	178	189	55		4	28	14	21	35		7	28	125	135	50		8	28	98	107	45
4	29	217	228	55		4	29	20	28	40		8	29	75	85	50		8	29	125	133	40
4	30	244	255	55		4	30	27	34	35		8	30	127	137	50		9	30	53	61	40
4	31	296	309	65		4	31	24	32	40								9	31	78	86	40
5	32	7	19	60		4	32	60	67	35								9	32	77	84	35
5	33	24	34	50		5	33	145	153	40								9	33	121	128	35
5	34	137	147	50		5	34	150	158	40								10	34	102	110	40
5	35	165	175	50		5	35	156	164	40								10	35	107	114	35
6	36	34	44	50		5	36	154	162	40								10	36	107	116	45
6	37	33	43	50		5	37	162	172	50								10	37	110	118	40
6	38	37	47	50		5	38	169	176	35								11	38	101	110	45
6	39	53	62	45		5	39	177	184	35								11	39	124	133	45
6	40	59	68	45		6	40	82	89	35								11	40	134	143	45
6	41	68	76	40		6	41	90	96	30								12	41	98	108	50
6	42	124	132	40		6	42	103	110	35								12	42	146	154	40
7	43	108	119	55		6	43	103	109	30								12	43	152	161	45
7	44	111	123	60		6	44	110	116	30								12	44	154	162	40
7	45	116	125	45		6	45	116	122	30								13	45	106	113	35
7	46	124	132	40		6	46	127	134	35								13	46	118	125	35
7	47	167	176	45		6	47	146	154	40								13	47	148	156	40
						7	48	80	87	35								13	48	163	170	35
						7	49	81	88	35								14	49	119	128	45
						7	50	85	92	35								14	50	144	151	35
						7	51	90	97	35								15	51	89	98	45
						7	52	99	106	35								15	52	122	128	30
						7	53	105	112	35								15	53	131	138	35
						7	54	112	121	45								15	54	132	139	35
						7	55	115	122	35
						8	56	75	82	35
						8	57	78	84	30
						8	58	90	98	40
						8	59	100	106	30
						8	60	107	115	40
						8	61	112	119	35
						8	62	140	146	30
						8	63	145	151	30

## Sheet: Figure 3b
16-CELL CONTROL EMBRYOS WITHOUT AZ 3146						16-CELL CONTROL EMBRYOS WITH AZ 3146						8-CELL TETRAPLOID EMBRYOS WITHOUT AZ 3146						8-CELL TETRAPLOID EMBRYOS WITH AZ 3146
Embryo #	Mitosis #	Frame of NEBD	Frame of anaphase	Mitosis duration (min)		Embryo #	Mitosis #	Frame of NEBD	Frame of anaphase	Mitosis duration (min)		Embryo #	Mitosis #	Frame of NEBD	Frame of anaphase	Mitosis duration (min)		Embryo #	Mitosis #	Frame of NEBD	Frame of anaphase	Mitosis duration (min)
1	1	111	121	50		1	1	1	8	35		1	1	36	54	90		1	1	27	37	50
1	2	171	181	50		1	2	3	10	35		1	2	67	83	80		1	2	44	56	60
1	3	168	177	45		1	3	44	54	50		1	3	99	113	70		1	3	63	75	60
1	4	177	187	50		2	4	3	12	45		1	4	134	150	80		1	4	63	84	105
1	5	187	200	65		2	5	12	19	35		1	5	134	152	90		1	5	64	73	45
1	6	200	210	50		2	6	19	26	35		2	6	187	198	55		2	6	71	85	70
1	7	211	220	45		2	7	29	37	40		2	7	199	214	75		3	7	7	12	25
1	8	227	238	55		2	8	43	52	45		2	8	200	215	75		3	8	30	36	30
1	9	233	244	55		3	9	17	23	30		2	9	201	216	75		3	9	39	45	30
1	10	237	246	45		3	10	24	30	30		2	10	212	225	65		3	10	43	50	35
2	11	91	107	80		3	11	44	50	30		2	11	242	256	70		3	11	43	49	30
2	12	97	105	40		3	12	45	52	35		3	12	125	136	55		3	12	54	61	35
2	13	104	113	45		3	13	66	73	35		3	13	118	131	65		3	13	59	66	35
2	14	111	119	40		4	14	19	26	35		3	14	143	155	60		3	14	57	65	40
2	15	131	143	60		4	15	22	29	35		3	15	147	162	75		4	15	51	59	40
2	16	135	145	50		4	16	5	11	30		3	16	161	179	90		4	16	52	59	35
2	17	132	142	50		4	17	19	25	30		3	17	171	192	105		4	17	57	65	40
2	18	136	149	65		4	18	22	28	30		3	18	212	225	65		4	18	63	71	40
2	19	136	152	80		4	19	36	43	35		3	19	240	260	100		4	19	135	144	45
2	20	139	149	50		4	20	38	45	35		4	20	95	115	100		4	20	158	165	35
2	21	140	150	50		4	21	39	46	35		4	21	132	146	70		4	21	173	183	50
2	22	148	158	50		4	22	41	47	30		4	22	177	191	70		4	22	199	207	40
2	23	150	165	75		4	23	48	56	40		4	23	136	149	65		5	23	43	51	40
3	24	133	144	55		4	24	58	65	35		4	24	198	214	80		5	24	61	69	40
3	25	172	186	70		4	25	75	83	40		5	25	96	116	100		5	25	66	74	40
3	26	175	187	60		4	26	84	91	35		5	26	98	109	55		5	26	73	81	40
4	27	95	109	70		5	27	2	12	50		5	27	100	113	65		5	27	74	81	35
4	28	143	156	65		5	28	23	31	40		5	28	101	116	75		5	28	98	107	45
4	29	167	179	60		5	29	77	83	30		5	29	233	243	50		5	29	102	110	40
4	30	217	230	65		6	30	27	35	40		5	30	242	252	50		5	30	187	193	30
5	31	1	9	40		6	31	30	38	40		5	31	258	273	75		6	31	88	96	40
5	32	3	11	40		6	32	43	51	40		6	32	17	27	50		6	32	108	115	35
5	33	17	27	50		6	33	62	70	40		6	33	29	44	75		6	33	113	122	45
5	34	21	29	40		6	34	61	68	35		6	34	28	39	55		6	34	122	128	30
5	35	27	36	45		6	35	61	71	50		6	35	43	53	50		6	35	109	115	30
5	36	27	34	35		6	36	65	72	35		6	36	74	86	60		7	36	16	24	40
5	37	28	36	40		6	37	83	90	35		6	37	106	123	85		7	37	48	56	40
5	38	34	43	45		6	38	88	97	45		7	38	77	95	90		7	38	67	75	40
5	39	49	57	40		6	39	101	108	35		7	39	116	129	65		7	39	70	81	55
5	40	137	146	45		6	40	102	113	55		8	40	84	100	80		8	40	6	14	40
6	41	19	28	45		6	41	102	111	45		8	41	119	134	75		8	41	15	22	35
6	42	14	22	40		6	42	109	116	35		8	42	124	136	60		8	42	17	26	45
6	43	22	31	45		6	43	152	160	40		9	43	47	71	120		9	43	5	14	45
6	44	28	37	45		7	44	8	15	35		9	44	62	85	115		9	44	23	32	45
6	45	38	46	40		7	45	13	21	40		9	45	68	89	105		9	45	32	39	35
6	46	47	55	40		7	46	9	16	35		9	46	76	93	85		9	46	50	57	35
6	47	49	56	35		7	47	28	35	35		9	47	79	99	100		9	47	50	57	35
6	48	57	66	45		7	48	32	38	30		9	48	93	106	65		9	48	61	70	45
6	49	66	76	50		7	49	37	45	40		9	49	98	124	130		9	49	57	65	40
6	50	84	94	50		7	50	42	48	30		9	50	101	113	60		10	50	4	12	40
7	51	9	19	50		7	51	43	52	45								10	51	34	42	40
7	52	14	22	40		7	52	51	64	65								10	52	34	42	40
7	53	19	28	45		7	53	53	59	30								10	53	49	58	45
7	54	19	27	40		7	54	53	61	40								10	54	66	73	35
7	55	27	35	40		7	55	54	62	40								10	55	65	74	45
7	56	30	42	60		7	56	56	63	35								10	56	69	78	45
7	57	40	50	50		7	57	56	63	35								10	57	88	99	55
7	58	41	51	50		7	58	56	62	30								11	58	107	118	55
7	59	43	51	40		7	59	71	80	45								11	59	107	117	50
7	60	50	59	45														12	60	47	55	40
7	61	57	66	45														12	61	46	55	45
																		12	62	56	63	35
																		12	63	61	69	40

## Sheet: Figure 3d
8-CELL CONTROL EMBRYOS						4-CELL BINUCLEATED EMBRYOS
Blastomere #	Time after NEBD	Number of MAD2+ KTs	Number of MAD2- KTs	Proportion of MAD2+ KTs (%)		Blastomere #	Time after NEBD	Number of MAD2+ KTs	Number of MAD2- KTs	Proportion of MAD2+ KTs (%)
1	10min	37	9	80.4348		1	10min	85	13	86.7347
2	10min	29	18	61.7021		2	10min	66	20	76.7442
3	10min	23	13	63.8889		3	10min	57	10	85.0746
4	10min	29	14	67.4419		4	10min	90	2	97.8261
5	10min	23	17	57.5		5	10min	40	25	61.5385
6	10min	44	18	70.9677		6	10min	82	23	78.0952
8-CELL CONTROL EMBRYOS						4-CELL BINUCLEATED EMBRYOS
Blastomere #	Time after NEBD	Number of MAD2+ KTs	Number of MAD2- KTs	Proportion of MAD2+ KTs (%)		Blastomere #	Time after NEBD	Number of MAD2+ KTs	Number of MAD2- KTs	Proportion of MAD2+ KTs (%)
1	20min	21	39	35		1	20min	54	62	46.5517
2	20min	24	34	41.3793		2	20min	81	24	77.1429
3	20min	11	30	26.8293		3	20min	40	72	35.7143
4	20min	23	25	47.9167		4	20min	67	26	72.043
5	20min	21	30	41.1765		5	20min	35	68	33.9806
						6	20min	61	44	58.0952
8-CELL CONTROL EMBRYOS						4-CELL BINUCLEATED EMBRYOS
Blastomere #	Time after NEBD	Number of MAD2+ KTs	Number of MAD2- KTs	Proportion of MAD2+ KTs (%)		Blastomere #	Time after NEBD	Number of MAD2+ KTs	Number of MAD2- KTs	Proportion of MAD2+ KTs (%)
1	30min	13	51	20.3125		1	30min	27	90	23.0769
2	30min	15	48	23.8095		2	30min	24	93	20.5128
3	30min	18	52	25.7143		3	30min	42	57	42.4242
4	30min	7	57	10.9375		4	30min	16	65	19.7531
						5	30min	13	84	13.4021
						6	30min	15	50	23.0769

## Sheet: Figure 3e
16-CELL CONTROL EMBRYOS						8-CELL TETRAPLOID EMBRYOS
Blastomere #	Time after NEBD	Number of MAD2+ KTs	Number of MAD2- KTs	Proportion of MAD2+ KTs (%)		Blastomere #	Time after NEBD	Number of MAD2+ KTs	Number of MAD2- KTs	Proportion of MAD2+ KTs (%)
1	10min	51	22	69.863		1	10min	38	31	55.0725
2	10min	30	15	66.6667		2	10min	42	19	68.8525
3	10min	30	36	45.4545		3	10min	55	6	90.1639
4	10min	42	4	91.3043		4	10min	103	9	91.9643
5	10min	37	2	94.8718		5	10min	47	3	94
16-CELL CONTROL EMBRYOS						8-CELL TETRAPLOID EMBRYOS
Blastomere #	Time after NEBD	Number of MAD2+ KTs	Number of MAD2- KTs	Proportion of MAD2+ KTs (%)		Blastomere #	Time after NEBD	Number of MAD2+ KTs	Number of MAD2- KTs	Proportion of MAD2+ KTs (%)
1	20min	15	37	28.8462		1	20min	39	44	46.988
2	20min	19	19	50		2	20min	56	49	53.3333
3	20min	14	44	24.1379		3	20min	39	60	39.3939
4	20min	14	40	25.9259		4	20min	69	26	72.6316
5	20min	17	41	29.3103		5	20min	30	72	29.4118
						6	20min	28	62	31.1111
16-CELL CONTROL EMBRYOS						8-CELL TETRAPLOID EMBRYOS
Blastomere #	Time after NEBD	Number of MAD2+ KTs	Number of MAD2- KTs	Proportion of MAD2+ KTs (%)		Blastomere #	Time after NEBD	Number of MAD2+ KTs	Number of MAD2- KTs	Proportion of MAD2+ KTs (%)
1	30min	12	51	19.0476		1	30min	24	59	28.9157
2	30min	8	55	12.6984		2	30min	41	52	44.086
3	30min	13	46	22.0339		3	30min	21	73	22.3404
4	30min	19	49	27.9412		4	30min	42	73	36.5217
5	30min	8	37	17.7778		5	30min	23	77	23

## Sheet: Figure 4b
		16-CELL CONTROL EMBRYOS
		CENTROMERE VELOCITY (µm/sec)
		BLASTOMERE 1										BLASTOMERE 2										BLASTOMERE 3										BLASTOMERE 4								BLASTOMERE 5
	Time before/after anaphase (min)	CHROMOSOME 1		CHROMOSOME 2		CHROMOSOME 3		CHROMOSOME 4		CHROMOSOME 5		CHROMOSOME 1		CHROMOSOME 2		CHROMOSOME 3		CHROMOSOME 4		CHROMOSOME 5		CHROMOSOME 1		CHROMOSOME 2		CHROMOSOME 3		CHROMOSOME 4		CHROMOSOME 5		CHROMOSOME 1		CHROMOSOME 2		CHROMOSOME 3		CHROMOSOME 4		CHROMOSOME 1		CHROMOSOME 2		CHROMOSOME 3		CHROMOSOME 4		CHROMOSOME 5
CENTROMERE PAIR	-11'15''	0.008		0.008		0.026		0.028		0.01		0.012		0.007		0.01		0.008		0.023		0.013		0.003		0.006		0.004		0.012		0.007		0.012		0.007		0.012		0.009		0.012		0.005		0.005		0.019
	-10''	0.015		0.014		0.015		0.009		0		0.004		0.006		0.001		0.005		0.017		0.027		0.014		0.004		0.015		0.006		0.009		0.004		0.014		0.001		0.027		0.0006313		0.011		0.004		0.014
	-8'45''	0.003		0.018		0.002		0.02		0.004		0.009		0.007		0.008		0.017		0.006		0.018		0.012		0.013		0.007		0.008		0.025		0.013		0.01		0.009		0.005		0.014		0.01		0.018		0.013
	-7'30''	0.008		0.012		0.01		0.014		0.01		0.005		0.003		0.004		0.006		0.012		0.007		0.009		0.003		0.003		0.003		0.011		0.008		0.009		0.013		0.03		0.01		0.001		0.003		0.004
	-6'15''	0.006		0.013		0.013		0.007		0.008		0.001		0.007		0.0008417		0.012		0.009		0.006		0.009		0.009		0.008		0.011		0.028		0.014		0.008		0.003		0.003		0.003		0.015		0.004		0.009
	-5''	0.007		0.008		0.006		0.006		0.015		0.005		0.007		0.005		0.006		0.014		0.029		0.007		0.003		0.006		0.017		0.003		0.013		0.034		0.013		0.005		0.013		0.017		0.008		0.009
	-3'45''	0.005		0.019		0.008		0.007		0.01		0.015		0.005		0.005		0.003		0.025		0.008		0.003		0.008		0.004		0.018		0.009		0.003		0.013		0.005		0.017		0.009		0.009		0.028		0.005
	-2'30''	0.031		0.002		0.008		0.029		0.001		0.008		0.017		0.009		0.005		0.018		0.028		0.003		0.006		0.005		0.011		0.013		0.008		0.016		0.003		0.007		0.007		0.009		0.021		0.011
	-1'15''	0.011		0.019		0.001		0.007		0.007		0.005		0.01		0.027		0.015		0.007		0.003		0.011		0.006		0.004		0.013		0.005		0.008		0.014		0.008		0.007		0.016		0.006		0.007		0.013
INDIVIDUAL SISTER CHROMATIDS	0'	0.029	0.036	0.021	0.032	0.023	0.011	0.042	0.028	0.024	0.011	0.02	0.024	0.022	0.032	0.02	0.017	0.019	0.011	0.022	0.014	0.029	0.014	0.021	0.01	0.021	0.019	0.028	0.01	0.013	0.028	0.017	0.021	0.018	0.006	0.018	0.043	0.014	0.008	0.017	0.025	0.017	0.037	0.028	0.023	0.019	0.018	0.02	0.041
	1'15''	0.039	0.018	0.035	0.017	0.022	0.048	0.034	0.046	0.025	0.023	0.019	0.031	0.017	0.014	0.015	0.02	0.03	0.018	0.029	0.024	0.023	0.035	0.022	0.025	0.017	0.024	0.033	0.019	0.032	0.02	0.016	0.02	0.018	0.022	0.011	0.005	0.021	0.024	0.028	0.028	0.029	0.006	0.022	0.011	0.007	0.028	0.031	0.012
	2'30''	0.051	0.028	0.036	0.025	0.043	0.058	0.039	0.015	0.051	0.016	0.006	0.037	0.021	0.033	0.016	0.042	0.044	0.005	0.041	0.024	0.021	0.031	0.025	0.017	0.03	0.015	0.015	0.029	0.005	0.028	0.018	0.016	0.022	0.014	0.014	0.013	0.012	0.015	0.021	0.026	0.022	0.02	0.022	0.011	0.03	0.018	0.023	0.025
	3'45''	0.027	0.032	0.032	0.038	0.014	0.045	0.03	0.032	0.026	0.032	0.014	0.025	0.013	0.039	0.021	0.025	0.033	0.015	0.035	0.024	0.021	0.008	0.026	0.014	0.016	0.048	0.022	0.031	0.014	0.015	0.008	0.021	0.016	0.013	0.015	0.02	0.011	0.019	0.012	0.018	0.019	0.02	0.026	0.019	0.011	0.015	0.009	0.007
		8-CELL TETRAPLOID EMBRYOS
		CENTROMERE VELOCITY (µm/sec)
		BLASTOMERE 1						BLASTOMERE 2								BLASTOMERE 3										BLASTOMERE 4								BLASTOMERE 5
	Time before/after anaphase (min)	CHROMOSOME 1		CHROMOSOME 2		CHROMOSOME 3		CHROMOSOME 1		CHROMOSOME 2		CHROMOSOME 3		CHROMOSOME 4		CHROMOSOME 1		CHROMOSOME 2		CHROMOSOME 3		CHROMOSOME 4		CHROMOSOME 5		CHROMOSOME 1		CHROMOSOME 2		CHROMOSOME 3		CHROMOSOME 4		CHROMOSOME 1		CHROMOSOME 2		CHROMOSOME 3		CHROMOSOME 4		CHROMOSOME 5
CENTROMERE PAIR	-11'15''	0.007		0.008		0.014		0.011		0.004		0.003		0.005		0.006		0.009		0.014		0.01		0.01		0.011		0.002		0.01		0.011		0.014		0.018		0.009		0.008		0.004
	-10''	0.005		0.004		0.012		0.01		0.003		0.009		0.006		0.006		0.001		0.005		0.005		0.027		0.006		0.015		0.004		0.011		0.01		0.016		0.003		0.003		0.007
	-8'45''	0.011		0.007		0.015		0.013		0.002		0.008		0.015		0.009		0.006		0.008		0.005		0.02		0.008		0.004		0.002		0.027		0.005		0.003		0.011		0.012		0.009
	-7'30''	0.011		0.004		0.016		0.011		0.012		0.008		0.003		0.004		0.011		0.007		0.006		0.003		0.003		0.012		0		0.024		0.005		0.005		0.004		0.003		0.014
	-6'15''	0.005		0.013		0.0005952		0.009		0.007		0.007		0.007		0.004		0.008		0.006		0.003		0.013		0.008		0.006		0.014		0.008		0.002		0.006		0.006		0.005		0.016
	-5''	0.009		0.015		0.013		0.016		0.004		0.01		0.013		0.006		0.001		0.004		0.006		0.011		0.009		0.004		0.016		0.005		0.017		0.011		0.011		0.011		0.011
	-3'45''	0.008		0.014		0.01		0.013		0.009		0.006		0.011		0.004		0.012		0.004		0.008		0.004		0.009		0.012		0.013		0.0008928		0.006		0.011		0.013		0.008		0.014
	-2'30''	0.01		0.03		0.011		0.019		0.009		0.014		0.013		0.007		0.006		0.006		0.012		0.008		0.008		0.012		0.019		0.001		0.009		0.004		0.009		0.003		0.002
	-1'15''	0.005		0.015		0.015		0.018		0.021		0.02		0.005		0.003		0.012		0.004		0.009		0.013		0.029		0.004		0.01		0.008		0.005		0.011		0.018		0.019		0.014
INDIVIDUAL SISTER CHROMATIDS	0'	0.021	0.028	0.023	0.037	0.02	0.036	0.026	0.03	0.023	0.006	0.009	0.021	0.004	0.022	0.011	0.03	0.018	0.017	0.012	0.03	0.012	0.003	0.004	0.011	0.02	0.018	0.015	0.017	0.019	0.034	0.016	0.025	0.03	0.024	0.013	0.035	0.008	0.029	0.016	0.044	0.017	0.03
	1'15''	0.026	0.029	0.03	0.026	0.034	0.032	0.036	0.049	0.062	0.027	0.028	0.045	0.02	0.048	0.024	0.014	0.016	0.021	0.016	0.005	0.017	0.036	0.025	0.039	0.008	0.022	0.025	0.026	0.029	0.029	0.019	0.016	0.026	0.035	0.015	0.024	0.011	0.013	0.018	0.015	0.018	0.014
	2'30''	0.026	0.021	0.028	0.018	0.018	0.026	0.034	0.034	0.032	0.031	0.028	0.033	0.038	0.027	0.013	0.019	0.016	0.027	0.022	0.011	0.016	0.018	0.015	0.026	0.031	0.024	0.034	0.027	0.031	0.029	0.013	0.035	0.016	0.022	0.028	0.023	0.028	0.035	0.016	0.015	0.018	0.008
	3'45''	0.025	0.022	0.025	0.033	0.019	0.019	0.035	0.015	0.018	0.03	0.025	0.024	0.022	0.023	0.011	0.014	0.014	0.018	0.018	0.015	0.021	0.023	0.012	0.029	0.027	0.028	0.027	0.032	0.029	0.025	0.035	0.036	0.019	0.023	0.018	0.019	0.028	0.021	0.023	0.017	0.016	0.012

## Sheet: Figure 4d
	16-CELL CONTROL EMBRYOS							8-CELL TETRAPLOID EMBRYOS
	METAPHASE PLATE WIDTH (µm)							METAPHASE PLATE WIDTH (µm)
Time before/after anaphase (min)	BLASTOMERE 1	BLASTOMERE 2	BLASTOMERE 3	BLASTOMERE 4	BLASTOMERE 5		Time before/after anaphase (min)	BLASTOMERE 1	BLASTOMERE 2	BLASTOMERE 3	BLASTOMERE 4	BLASTOMERE 5
-12'30''	4.795	4.256	5.538	5.606	5.676		-12'30''	5.358	5.181	6.317	6.35	4.467
-11'15''	4.602	4.167	6.491	5.16	5.626		-11'15''	5.059	4.494	5.673	6.591	3.983
-10''	4.973	3.809	5.625	6.256	5.359		-10''	5.49	4.789	5.933	6.324	4.365
8'45''	4.392	4.191	5.759	5.896	5.561		8'45''	5.819	4.693	5.311	7.108	4.223
-7'30''	5.366	3.77	5.625	5.23	5.492		-7'30''	5.501	4.912	4.986	6.314	4.228
-6'15''	5.537	3.841	6.074	5.294	6.184		-6'15''	5.064	4.354	4.852	6.369	3.996
-5''	6.157	4.15	5.636	4.733	6.402		-5''	5.278	4.131	5.109	6.03	4.181
-3'45''	5.685	4.393	5.09	4.925	5.243		-3'45''	4.786	4.25	4.864	5.377	4.219
-2'30''	5.63	5.198	4.823	3.978	4.527		-2'30''	5.546	3.811	4.523	5.65	4.421
-1'15''	5.534	4.939	4.605	4.546	3.955		-1'15''	5.306	3.968	5.189	6.074	4.55
0'	5.568	7.604	7.378	5.401	6.894		0'	4.698	4.763	7.095	8.247	6.756
1'15''	8.635	10.23	9.687	7.581	9.463		1'15''	8.44	8.02	9.718	11.381	9.667
2'30''	10.585	12.652	11.999	9.756	12.099		2'30''	11.398	11.445	12.375	14.054	12.246
3'45''	14.821	16.432	14.135	12.018	13.688		3'45''	14.575	14.98	14.697	17.044	15.541

[truncated: 22 more sheets: Figure 4f and g, Figure 4h, Figure 5c, Figure 5e, Figure 5g, Figure 5i, Figure S1b, Figure S1d, Figure S2a, Figure S2b, Figure S2e, Figure S3b, Figure S5c and d, Figure S5e and f, Figure S5h, Figure S6a and c, Figure S6b and d, Figure S8a, Figure S8b, Figure S8d …]
